# Supplementary material for: An Unprecedented Challenge: The North Italian Gastroenterologist Response to COVID-19
Source: J Clin Med. 2021 Dec 25;11(1):109. doi: 10.3390/jcm11010109 (PMC8745083; doi:10.3390/jcm11010109)
Supplement: Supplementary file 1 [file jcm-11-00109-s001.zip]

Archive with 1 entries (1 files):
- jcm-1460772-supplementary.pdf
